# Supplementary material for: Development of methods for data quantitation of spiked salmon host cell DNA in protamine sulfate by qPCR
Source: Data Brief. 2018 Oct 4;21:644–52. doi: 10.1016/j.dib.2018.09.135 (PMC6202693; doi:10.1016/j.dib.2018.09.135)
Supplement: Supplementary file 2 — Supplementary material [file mmc2.xlsx]

## Sheet: DIB Figure 1
	Concentration (pg/uL)									% Recovery (Non-Logged)									% Recovery (Logged for Graphing)
	100 uL Elution		0.002	0.01	0.05	0.25	1.25			100 uL Elution		0.002	0.01	0.05	0.25	1.25			100 uL Elution		-2.69897	-2	-1.30103	-0.60206	0.09691
		Rep1	0.00111744	0.00253793	0.0138308	0.137617	0.395793				Rep1	55.8721	25.3793	27.6617	55.0468	31.6635				Rep1	-2.95178	-2.59552	-1.85915	-0.861328	-0.402532
		Rep2	0.00144747	0.00295128	0.0140785	0.139016	0.409573				Rep2	72.3735	29.5128	28.1571	55.6064	32.7658				Rep2	-2.83939	-2.52999	-1.85144	-0.856935	-0.387669
		Rep3	0.00164498	0.00246802	0.0146283	0.146272	0.418964				Rep3	82.2489	24.6802	29.2565	58.5088	33.5171				Rep3	-2.78384	-2.60765	-1.83481	-0.834839	-0.377823
		AVG	0.0014033	0.00265241	0.0141792	0.140968	0.40811				AVG	70.1648	26.5241	28.3584	56.3873	32.6488				AVG	-2.85834	-2.57772	-1.84847	-0.851034	-0.389341
		SD	0.000266528	0.000261179	0.000408134	0.00464604	0.0116545				SD	13.3264	2.61179	0.816268	1.85842	0.932357
		%CV	18.993	9.84687	2.8784	3.29581	2.85572				%CV	18.993	9.84687	2.8784	3.29581	2.85572
	Concentration (pg/uL)									% Recovery									% Recovery (Logged for Graphing)
	200 uL Elution		0.002	0.01	0.05	0.25	1.25			200 uL Elution		0.002	0.01	0.05	0.25	1.25			200 uL Elution		-2.69897	-2	-1.30103	-0.60206	0.09691
		Rep1	0.00223531	0.010143	0.0493538	0.221097	1.25144				Rep1	111.766	101.43	98.7076	88.4389	100.115				Rep1	-2.65066	-1.99384	-1.30668	-0.655417	0.0974093
		Rep2	0.00112253	0.00665855	0.0535891	0.219198	1.28577				Rep2	56.1264	66.5855	107.178	87.679	102.861				Rep2	-2.9498	-2.17662	-1.27092	-0.659164	0.109162		-4
		Rep3	0.000957768	0.00940919	0.0485437	0.233675	1.38305				Rep3	47.8884	94.0919	97.0875	93.47	110.644				Rep3	-3.01874	-2.02645	-1.31387	-0.631388	0.140839		1
		AVG	0.00143854	0.0087369	0.0504955	0.224657	1.30675				AVG	71.9268	87.369	100.991	89.8626	104.54				AVG	-2.87307	-2.06563	-1.29716	-0.648656	0.115803
		SD	0.000694928	0.00183692	0.00270953	0.00786766	0.0682705				SD	34.7464	18.3692	5.41905	3.14707	5.46164
		%CV	48.308	21.0248	5.36587	3.50208	5.22444				%CV	48.308	21.0248	5.36587	3.50208	5.22444

## Sheet: DIB Table 1
		Concentration (pg/uL)								Percent Recovery
		Opt Exp #1		0.002	0.01	0.05	0.25	1.25		Opt Exp #1		0.002	0.01	0.05	0.25	1.25				Concentration (pg/uL)								Percent Recovery
			Rep1	0.00168002	0.0132163	0.0642433	0.34115	1.62702			Rep1	84.0008	132.163	128.487	136.46	130.162
			Rep2	0.0032442	0.0151903	0.0681419	0.315239	1.24867			Rep2	162.21	151.903	136.284	126.096	99.8933				Inter-Run (n=11)		0.002	0.01	0.05	0.25	1.25		Inter-Run (n=11)		0.002	0.01	0.05	0.25	1.25
			Rep3	0.00392779	0.0135867	0.0682325	0.31638	1.63532			Rep3	196.389	135.867	136.465	126.552	130.826					Opt Run #1	0.00331275	0.0135233	0.0671033	0.312675	1.48937			Opt Run #1	165.638	135.233	134.207	125.07	119.15
			Rep4	0.00159334	0.00982597	0.0655829	0.292095	1.45464			Rep4	79.6668	98.2597	131.166	116.838	116.371					Opt Run #2	0.00143973	0.00894485	0.0538812	0.267982	1.45555			Opt Run #2	71.9867	89.4485	107.762	107.193	116.444
			Rep5	0.00611843	0.015797	0.069316	0.298512	1.4812			Rep5	305.921	157.97	138.632	119.405	118.496					Opt Run #3	0.00308576	0.0130728	0.0574469	0.290617	1.22419			Opt Run #3	154.288	130.728	114.894	116.247	97.9352
			AVG	0.00331275	0.0135233	0.0671033	0.312675	1.48937			AVG	165.638	135.233	134.207	125.07	119.15					Exp #1			0.0491082	0.244418	1.17443			Exp #1			98.2164	97.7671	93.9545
			SD	0.00186259	0.00233009	0.00210603	0.019074	0.157688			SD	93.1296	23.3009	4.21206	7.62958	12.615					Exp #2			0.0533706	0.215589	1.12017			Exp #2			106.741	86.2356	89.6137
			%CV	56.2249	17.2302	3.13849	6.10025	10.5875			%CV	56.2249	17.2302	3.13849	6.10025	10.5875					Exp #3			0.0523613	0.246092	1.12451			Exp #3			104.723	98.4369	89.9609					Optimization Run #1		0.002	0.01	0.05	0.25	1.25
																					Exp #4			0.0546031	0.232224	1.13347			Exp #4			109.206	92.8894	90.6779						Rep1	84.0008	132.163	128.487	136.46	130.162				Run #1
																					Exp #5			0.0410443	0.211248	1.0721			Exp #5			82.0886	84.4993	85.7683						Rep2	162.21	151.903	136.284	126.096	99.8933				Run #2
		Opt Exp #2		0.002	0.01	0.05	0.25	1.25		Opt Exp #2		0.002	0.01	0.05	0.25	1.25					Exp #6			0.0607325	0.233346	1.18492			Exp #6			121.465	93.3383	94.7935						Rep3	196.389	135.867	136.465	126.552	130.826				Run #3
			Rep1	0.00197408	0.00804068	0.0507772	0.297997	1.62071			Rep1	98.7042	80.4068	101.554	119.199	129.657					Exp #7			0.0400739	0.180499	1.1143			Exp #7			80.1477	72.1995	89.1436						Rep4	79.6668	98.2597	131.166	116.838	116.371				AVG
			Rep2	0.0022993	0.0070523	0.0551857	0.232131	1.3747			Rep2	114.965	70.523	110.371	92.8522	109.976					Exp #8			0.0487296	0.215799	1.08772			Exp #8			97.4592	86.3195	87.0174						Rep5	305.921	157.97	138.632	119.405	118.496				SD
			Rep3	4.58137e-05	0.0117416	0.0556807	0.27382	1.37124			Rep3	2.29069	117.416	111.361	109.528	109.699					AVG	0.00261275	0.011847	0.0525868	0.240954	1.19825			AVG	130.637	118.47	105.174	96.3814	95.8599						AVG	165.638	135.233	134.207	125.07	119.15	Accuracy			%CV
			AVG	0.00143973	0.00894485	0.0538812	0.267982	1.45555			AVG	71.9867	89.4485	107.762	107.193	116.444					SD	0.00102218	0.00252338	0.00789867	0.0378509	0.142577			SD	51.1091	25.2338	15.7973	15.1403	11.4062						SD	93.1296	23.3009	4.21206	7.62958	12.615
			SD	0.00121807	0.00247193	0.0026995	0.033319	0.143044			SD	60.9036	24.7193	5.399	13.3276	11.4435					%CV	39.1228	21.2998	15.0203	15.7088	11.8988			%CV	39.1228	21.2998	15.0203	15.7088	11.8988						%CV	56.2249	17.2302	3.13849	6.10025	10.5875	Precison
			%CV	84.604	27.6352	5.01009	12.4333	9.82748			%CV	84.604	27.6352	5.01009	12.4333	9.82748
																																							Optimization Run #2		0.002	0.01	0.05	0.25	1.25
		Opt Exp #3		0.002	0.01	0.05	0.25	1.25		Opt Exp #3		0.002	0.01	0.05	0.25	1.25																								Rep1	98.7042	80.4068	101.554	119.199	129.657
			Rep1	0.00277547	0.0188499	0.0565885	0.296771	1.03815			Rep1	138.773	188.499	113.177	118.709	83.052																								Rep2	114.965	70.523	110.371	92.8522	109.976
			Rep2	0.00516962	0.009675	0.0582706	0.287792	1.33917			Rep2	258.481	96.75	116.541	115.117	107.134																								Rep3	2.29069	117.416	111.361	109.528	109.699
			Rep3	0.0013122	0.0106934	0.0574817	0.287289	1.29525			Rep3	65.6099	106.934	114.963	114.916	103.62																								AVG	71.9867	89.4485	107.762	107.193	116.444	Accuracy
			AVG	0.00308576	0.0130728	0.0574469	0.290617	1.22419			AVG	154.288	130.728	114.894	116.247	97.9352								[Nominal Spike DNA], pg/µL	[AVG Measured DNA], pg/µL	[AVG Measured DNA] SD	[AVG Measured DNA] %CV	n	% DNA Recovery	DNA Recovery %CV										SD	60.9036	24.7193	5.399	13.3276	11.4435
			SD	0.00194734	0.00502901	0.000841562	0.0053354	0.162604			SD	97.3672	50.2901	1.68312	2.13416	13.0084																								%CV	84.604	27.6352	5.01009	12.4333	9.82748	Precison
			%CV	63.1074	38.4693	1.46494	1.83589	13.2826			%CV	63.1074	38.4693	1.46494	1.83589	13.2826
																																							Optimization Run #3		0.002	0.01	0.05	0.25	1.25
		Exp #1		0.002	0.01	0.05	0.25	1.25		Exp #1		0.002	0.01	0.05	0.25	1.25																								Rep1	138.773	188.499	113.177	118.709	83.052
			Rep1			0.0487157	0.226867	1.24491			Rep1			97.4314	90.7468	99.5928								0.002	0.00261275	0.00102218	39.1228	3	130.637	39.1228										Rep2	258.481	96.75	116.541	115.117	107.134
			Rep2			0.0412662	0.252624	1.129			Rep2			82.5325	101.05	90.3202								0.01	0.011847	0.00252338	21.2998	3	118.47	21.2998										Rep3	65.6099	106.934	114.963	114.916	103.62
			Rep3			0.0573427	0.253762	1.14938			Rep3			114.685	101.505	91.9506								0.05	0.0525868	0.00789867	15.0203	11	105.174	15.0203										AVG	154.288	130.728	114.894	116.247	97.9352	Accuracy
			AVG	#DIV/0!	#DIV/0!	0.0491082	0.244418	1.17443			AVG	#DIV/0!	#DIV/0!	98.2164	97.7671	93.9545								0.25	0.240954	0.0378509	15.7088	11	96.3814	15.7088										SD	97.3672	50.2901	1.68312	2.13416	13.0084
			SD	#DIV/0!	#DIV/0!	0.0080454	0.01521	0.0618813			SD	#DIV/0!	#DIV/0!	16.0908	6.08401	4.9505								1.25	1.19825	0.142577	11.8988	11	95.8599	11.8988										%CV	63.1074	38.4693	1.46494	1.83589	13.2826	Precison
			%CV	#DIV/0!	#DIV/0!	16.383	6.22296	5.26904			%CV	#DIV/0!	#DIV/0!	16.383	6.22296	5.26904
		Exp #2		0.002	0.01	0.05	0.25	1.25		Exp #2		0.002	0.01	0.05	0.25	1.25
			Rep1			0.0643594	0.236808	1.26817			Rep1			128.719	94.7232	101.453
			Rep2			0.0478598	0.183197	0.998465			Rep2			95.7197	73.2789	79.8772
			Rep3			0.0478925	0.226762	1.09388			Rep3			95.7851	90.7047	87.5105
			AVG	#DIV/0!	#DIV/0!	0.0533706	0.215589	1.12017			AVG	#DIV/0!	#DIV/0!	106.741	86.2356	89.6137
			SD	#DIV/0!	#DIV/0!	0.00951663	0.0284982	0.136759			SD	#DIV/0!	#DIV/0!	19.0333	11.3993	10.9407
			%CV	#DIV/0!	#DIV/0!	17.8312	13.2188	12.2087			%CV	#DIV/0!	#DIV/0!	17.8312	13.2188	12.2087
		Exp #3		0.002	0.01	0.05	0.25	1.25		Exp #3		0.002	0.01	0.05	0.25	1.25
			Rep1			0.0617473	0.2827	1.16634			Rep1			123.495	113.08	93.3068
			Rep2			0.0472347	0.24027	1.04569			Rep2			94.4693	96.1078	83.6554
			Rep3			0.0481018	0.215307	1.1615			Rep3			96.2037	86.123	92.9204
			AVG	#DIV/0!	#DIV/0!	0.0523613	0.246092	1.12451			AVG	#DIV/0!	#DIV/0!	104.723	98.4369	89.9609
			SD	#DIV/0!	#DIV/0!	0.0081401	0.0340713	0.0683013			SD	#DIV/0!	#DIV/0!	16.2802	13.6285	5.46411
			%CV	#DIV/0!	#DIV/0!	15.546	13.8449	6.07387			%CV	#DIV/0!	#DIV/0!	15.546	13.8449	6.07387
		Exp #4		0.002	0.01	0.05	0.25	1.25		Exp #4		0.002	0.01	0.05	0.25	1.25
			Rep1			0.0659274	0.249967	1.26629			Rep1			131.855	99.9867	101.303
			Rep2			0.0417496	0.249982	1.06524			Rep2			83.4991	99.993	85.219
			Rep3			0.0561325	0.196722	1.06889			Rep3			112.265	78.6886	85.5113
			AVG	#DIV/0!	#DIV/0!	0.0546031	0.232224	1.13347			AVG	#DIV/0!	#DIV/0!	109.206	92.8894	90.6779
			SD	#DIV/0!	#DIV/0!	0.0121612	0.0307457	0.115038			SD	#DIV/0!	#DIV/0!	24.3225	12.2983	9.20307
			%CV	#DIV/0!	#DIV/0!	22.2721	13.2397	10.1492			%CV	#DIV/0!	#DIV/0!	22.2721	13.2397	10.1492
		Exp #5		0.002	0.01	0.05	0.25	1.25		Exp #5		0.002	0.01	0.05	0.25	1.25
			Rep1			0.0440669	0.231518	1.12302			Rep1			88.1339	92.6073	89.8416
			Rep2			0.041898	0.187174	1.09096			Rep2			83.7959	74.8695	87.2768
			Rep3			0.037168	0.215053	1.00233			Rep3			74.336	86.0212	80.1864
			AVG	#DIV/0!	#DIV/0!	0.0410443	0.211248	1.0721			AVG	#DIV/0!	#DIV/0!	82.0886	84.4993	85.7683
			SD	#DIV/0!	#DIV/0!	0.0035278	0.0224158	0.0625157			SD	#DIV/0!	#DIV/0!	7.05561	8.96634	5.00125
			%CV	#DIV/0!	#DIV/0!	8.59512	10.6111	5.83112			%CV	#DIV/0!	#DIV/0!	8.59512	10.6111	5.83112
		Exp #6		0.002	0.01	0.05	0.25	1.25		Exp #6		0.002	0.01	0.05	0.25	1.25
			Rep1			0.0692527	0.238036	1.31121			Rep1			138.505	95.2146	104.897
			Rep2			0.0561837	0.238813	1.10125			Rep2			112.367	95.525	88.1002
			Rep3			0.056761	0.223189	1.14229			Rep3			113.522	89.2754	91.3832
			AVG	#DIV/0!	#DIV/0!	0.0607325	0.233346	1.18492			AVG	#DIV/0!	#DIV/0!	121.465	93.3383	94.7935
			SD	#DIV/0!	#DIV/0!	0.00738439	0.00880505	0.111282			SD	#DIV/0!	#DIV/0!	14.7688	3.52202	8.90259
			%CV	#DIV/0!	#DIV/0!	12.1589	3.77339	9.39157			%CV	#DIV/0!	#DIV/0!	12.1589	3.77339	9.39157
		Exp #7		0.002	0.01	0.05	0.25	1.25		Exp #7		0.002	0.01	0.05	0.25	1.25
			Rep1			0.0364221	0.195515	1.55989			Rep1			72.8443	78.2062	124.791
			Rep2			0.0397337	0.156655	0.908399			Rep2			79.4674	62.6621	72.6719
			Rep3			0.0440657	0.189326	0.874598			Rep3			88.1315	75.7303	69.9678
			AVG	#DIV/0!	#DIV/0!	0.0400739	0.180499	1.1143			AVG	#DIV/0!	#DIV/0!	80.1477	72.1995	89.1436
			SD	#DIV/0!	#DIV/0!	0.00383314	0.0208798	0.386265			SD	#DIV/0!	#DIV/0!	7.66627	8.35191	30.9012
			%CV	#DIV/0!	#DIV/0!	9.56518	11.5678	34.6645			%CV	#DIV/0!	#DIV/0!	9.56518	11.5678	34.6645
		Exp #8		0.002	0.01	0.05	0.25	1.25		Exp #8		0.002	0.01	0.05	0.25	1.25
			Rep1			0.0446924	0.222073	1.08924			Rep1			89.3848	88.8293	87.1389
			Rep2			0.0510299	0.209516	1.05659			Rep2			102.06	83.8066	84.5276
			Rep3			0.0504665	0.215807	1.11732			Rep3			100.933	86.3226	89.3858
			AVG	#DIV/0!	#DIV/0!	0.0487296	0.215799	1.08772			AVG	#DIV/0!	#DIV/0!	97.4592	86.3195	87.0174
			SD	#DIV/0!	#DIV/0!	0.00350764	0.00627839	0.0303921			SD	#DIV/0!	#DIV/0!	7.01527	2.51136	2.43137
			%CV	#DIV/0!	#DIV/0!	7.19817	2.90937	2.79411			%CV	#DIV/0!	#DIV/0!	7.19817	2.90937	2.79411
[truncated: 6 more columns]

## Sheet: DIB Figure 2
		Optimization Run #1		0.002	0.01	0.05	0.25	1.25					0.002	0.01	0.05	0.25	1.25
			Rep1	84.0008	132.163	128.487	136.46	130.162				Run #1	165.638	135.233	134.207	125.07	119.15
			Rep2	162.21	151.903	136.284	126.096	99.8933				Run #2	71.9867	89.4485	107.762	107.193	116.444
			Rep3	196.389	135.867	136.465	126.552	130.826				Run #3	154.288	130.728	114.894	116.247	97.9352
			Rep4	79.6668	98.2597	131.166	116.838	116.371				AVG	130.637	118.47	118.954	116.17	111.176	Accuracy
			Rep5	305.921	157.97	138.632	119.405	118.496				SD	51.1091	25.2338	13.6817	8.9388	11.5467
			AVG	165.638	135.233	134.207	125.07	119.15	Accuracy			%CV	39.1228	21.2998	11.5017	7.69459	10.3859	Precison
			SD	93.1296	23.3009	4.21206	7.62958	12.615
			%CV	56.2249	17.2302	3.13849	6.10025	10.5875	Precison
		Optimization Run #2		0.002	0.01	0.05	0.25	1.25
			Rep1	98.7042	80.4068	101.554	119.199	129.657
			Rep2	114.965	70.523	110.371	92.8522	109.976
			Rep3	2.29069	117.416	111.361	109.528	109.699
			AVG	71.9867	89.4485	107.762	107.193	116.444	Accuracy
			SD	60.9036	24.7193	5.399	13.3276	11.4435
			%CV	84.604	27.6352	5.01009	12.4333	9.82748	Precison
		Optimization Run #3		0.002	0.01	0.05	0.25	1.25
			Rep1	138.773	188.499	113.177	118.709	83.052
			Rep2	258.481	96.75	116.541	115.117	107.134
			Rep3	65.6099	106.934	114.963	114.916	103.62
			AVG	154.288	130.728	114.894	116.247	97.9352	Accuracy
			SD	97.3672	50.2901	1.68312	2.13416	13.0084
			%CV	63.1074	38.4693	1.46494	1.83589	13.2826	Precison

## Sheet: DIB Figure 3
			Undigested		Digested
		Exp1	95	Exp1	128
		Exp2	134	Exp2	112
		Exp3	94	Exp3	123
		Exp4	168	Exp4	103
		Exp5	180	Exp5	99
		Exp6		Exp6	101
		Exp7		Exp7	101
		Exp8		Exp8	83
		Exp9		Exp9	110
		Exp10		Exp10	77
		Exp11		Exp11	93
		Exp12		Exp12	104
		Exp13		Exp13	98
		Exp14		Exp14	98
		Exp15		Exp15	102
		AVG	134.2	AVG	102.133
		SD	39.9775	SD	13.0814
		%CV	29.7895	%CV	12.8082
		n	5	n	15
		Experiments from separate Dates

## Sheet: DIB Table 2A
Table 2A. Inter-assay precision metrics for 8 independent DNA spike in titration curves from protamine sulfate vehicle (saline)
		Exp #1		0.05	0.25	1.25		Exp #1		-1.30103	-0.60206	0.09691																		Inter-Run (n=8)		Slope	y-int	R2
			Rep1	0.0487157	0.226867	1.24491			Rep1	-1.31233	-0.644229	0.0951381		Slope	0.98873			x	0.5	0.5											Exp #1	0.98873	-0.0233128	0.99997
			Rep2	0.0412662	0.252624	1.129			Rep2	-1.38441	-0.597525	0.0526947		y-int	-0.0233128			y	-1.5	-1.5											Exp #2	0.947258	-0.0626701	0.998889
			Rep3	0.0573427	0.253762	1.14938			Rep3	-1.24152	-0.595574	0.0604645		R2	0.999941																Exp #3	0.954788	-0.0403413	0.999989
			AVG	0.0491082	0.244418	1.17443			AVG	-1.31275	-0.612442	0.0694324																			Exp #4	0.946627	-0.0481306	0.9997
			SD	0.0080454	0.01521	0.0618813			SD	0.0714425	0.027545	0.0225982																			Exp #5	1.01405	-0.0678095	0.999998
			%CV	16.383	6.22296	5.26904																									Exp #6	0.923559	-0.0367614	0.998605
																															Exp #7	1.02259	-0.0886581	0.998754
																															Exp #8	0.965265	-0.0664028	0.999717
		Exp #2		0.05	0.25	1.25		Exp #2		-1.30103	-0.60206	0.09691																			AVG	0.970358	-0.0542608	0.999453
			Rep1	0.0643594	0.236808	1.26817			Rep1	-1.19139	-0.625604	0.103176		Slope	0.947258																SD	0.0349074	0.0209769	0.000598618
			Rep2	0.0478598	0.183197	0.998465			Rep2	-1.32003	-0.737081	-0.000667126		y-int	-0.0626701																2SD	0.0698147	0.0419539	0.00119724
			Rep3	0.0478925	0.226762	1.09388			Rep3	-1.31973	-0.64443	0.0389704		R2	0.99778																AVG + 2SD	1.04017	-0.012307	1.00065	Upper
			AVG	0.0533706	0.215589	1.12017			AVG	-1.27705	-0.669038	0.0471598																			AVG - 2SD	0.900543	-0.0962147	0.998256	Lower
			SD	0.00951663	0.0284982	0.136759			SD	0.0741855	0.0596737	0.0524037
			%CV	17.8312	13.2188	12.2087
																														Concentration (pg/uL) (NOT LOGGED)						Log Concentration (pg/uL)
		Exp #3		0.05	0.25	1.25		Exp #3		-1.30103	-0.60206	0.09691
			Rep1	0.0617473	0.2827	1.16634			Rep1	-1.20938	-0.548675	0.0668235		Slope	0.954788														Inter-Run (n=8)		0.05	0.25	1.25		Inter-Run (n=8)		-1.30103	-0.60206	0.09691
			Rep2	0.0472347	0.24027	1.04569			Rep2	-1.32574	-0.619301	0.0194041		y-int	-0.0403413															Exp #1	0.0491082	0.244418	1.17443			Exp #1	-1.31275	-0.612442	0.0694324
			Rep3	0.0481018	0.215307	1.1615			Rep3	-1.31784	-0.666941	0.065021		R2	0.999979															Exp #2	0.0533706	0.215589	1.12017			Exp #2	-1.27705	-0.669038	0.0471598
			AVG	0.0523613	0.246092	1.12451			AVG	-1.28432	-0.611639	0.0504162																		Exp #3	0.0523613	0.246092	1.12451			Exp #3	-1.28432	-0.611639	0.0504162
			SD	0.0081401	0.0340713	0.0683013			SD	0.0650182	0.0595043	0.0268724																		Exp #4	0.0546031	0.232224	1.13347			Exp #4	-1.27036	-0.636785	0.0529713
			%CV	15.546	13.8449	6.07387																								Exp #5	0.0410443	0.211248	1.0721			Exp #5	-1.38784	-0.676875	0.0297358
																														Exp #6	0.0607325	0.233346	1.18492			Exp #6	-1.21863	-0.632209	0.0724456
																														Exp #7	0.0400739	0.180499	1.1143			Exp #7	-1.39846	-0.745555	0.0310596
		Exp #4		0.05	0.25	1.25		Exp #4		-1.30103	-0.60206	0.09691																		Exp #8	0.0487296	0.215799	1.08772			Exp #8	-1.31298	-0.666074	0.0364029
			Rep1	0.0659274	0.249967	1.26629			Rep1	-1.18093	-0.602118	0.102534		Slope	0.946627															AVG	0.0500029	0.222402	1.12645			AVG	-1.3078	-0.656327	0.0487029
			Rep2	0.0417496	0.249982	1.06524			Rep2	-1.37935	-0.60209	0.0274464		y-int	-0.0481306															SD	0.00691224	0.0214891	0.0385725			SD	0.0603873	0.0439591	0.0162098
			Rep3	0.0561325	0.196722	1.06889			Rep3	-1.25079	-0.706148	0.0289337		R2	0.999399															2SD	0.0138245	0.0429781	0.0771449			2SD	0.120775	0.0879183	0.0324195
			AVG	0.0546031	0.232224	1.13347			AVG	-1.27036	-0.636785	0.0529713																		AVG + 2SD	0.0638274	0.26538	1.2036	Upper		AVG + 2SD	-1.18702	-0.568409	0.0811225	Upper
			SD	0.0121612	0.0307457	0.115038			SD	0.100644	0.0600698	0.0429288																		AVG - 2SD	0.0361785	0.179424	1.04931	Lower		AVG - 2SD	-1.42857	-0.744245	0.0162834	Lower
			%CV	22.2721	13.2397	10.1492
																														%CV	13.8237	9.66227	3.42424					Accuracy
																																						AVG
		Exp #5		0.05	0.25	1.25		Exp #5		-1.30103	-0.60206	0.09691																									Slope	0.970358
			Rep1	0.0440669	0.231518	1.12302			Rep1	-1.35589	-0.635415	0.0503876		Slope	1.01405																						y-int	-0.0542608
			Rep2	0.041898	0.187174	1.09096			Rep2	-1.37781	-0.727755	0.037809		y-int	-0.0678095																						R2	0.999481
			Rep3	0.037168	0.215053	1.00233			Rep3	-1.42983	-0.667454	0.00101077		R2	0.999997
			AVG	0.0410443	0.211248	1.0721			AVG	-1.38784	-0.676875	0.0297358
			SD	0.0035278	0.0224158	0.0625157			SD	0.0379795	0.0468856	0.0256593
			%CV	8.59512	10.6111	5.83112
		Exp #6		0.05	0.25	1.25		Exp #6		-1.30103	-0.60206	0.09691
			Rep1	0.0692527	0.238036	1.31121			Rep1	-1.15956	-0.623357	0.117673		Slope	0.923559
			Rep2	0.0561837	0.238813	1.10125			Rep2	-1.25039	-0.621943	0.0418871		y-int	-0.0367614
			Rep3	0.056761	0.223189	1.14229			Rep3	-1.24595	-0.651328	0.0577764		R2	0.997213
			AVG	0.0607325	0.233346	1.18492			AVG	-1.21863	-0.632209	0.0724456
			SD	0.00738439	0.00880505	0.111282			SD	0.0512052	0.0165726	0.039966
			%CV	12.1589	3.77339	9.39157
		Exp #7		0.05	0.25	1.25		Exp #7		-1.30103	-0.60206	0.09691
			Rep1	0.0364221	0.195515	1.55989			Rep1	-1.43863	-0.708819	0.193093		Slope	1.02259
			Rep2	0.0397337	0.156655	0.908399			Rep2	-1.40084	-0.805055	-0.0417232		y-int	-0.0886581
			Rep3	0.0440657	0.189326	0.874598			Rep3	-1.3559	-0.722791	-0.0581915		R2	0.99751
			AVG	0.0400739	0.180499	1.1143			AVG	-1.39846	-0.745555	0.0310596
			SD	0.00383314	0.0208798	0.386265			SD	0.0414192	0.0520001	0.140567
			%CV	9.56518	11.5678	34.6645
		Exp #8		0.05	0.25	1.25		Exp #8		-1.30103	-0.60206	0.09691
			Rep1	0.0446924	0.222073	1.08924			Rep1	-1.34977	-0.653504	0.0371218		Slope	0.965265
			Rep2	0.0510299	0.209516	1.05659			Rep2	-1.29218	-0.678782	0.0239084		y-int	-0.0664028
			Rep3	0.0504665	0.215807	1.11732			Rep3	-1.297	-0.665935	0.0481783		R2	0.999435
			AVG	0.0487296	0.215799	1.08772			AVG	-1.31298	-0.666074	0.0364029
			SD	0.00350764	0.00627839	0.0303921			SD	0.0319493	0.0126396	0.0121509
			%CV	7.19817	2.90937	2.79411

## Sheet: DIB Table 2B
Table 2B. Inter-assay precision metrics for 8 independent DNA spike in titration curves from protamine sulfate solutions
		Exp #1		0.01	0.05	0.25	1.25		Exp #1		-2	-1.30103	-0.60206	0.09691
			Rep1	0.0112961	0.0338969	0.166261	0.820664			Rep1	-1.94707	-1.46984	-0.779209	-0.0858348	Slope	0.972444
			Rep2	0.0112458	0.0385595	0.204919	0.90658			Rep2	-1.94901	-1.41387	-0.688418	-0.0425937	y-int	-0.145077														Inter-Run (n=8)		Slope	y-int	R2
			Rep3	0.00474667	0.0344627	0.227275	0.913555			Rep3	-2.32361	-1.46265	-0.643448	-0.0392654	R2	0.998914		x	0.5	0.5											Exp #1	0.972444	-0.145077	0.998914
			AVG	0.00909619	0.0356397	0.199485	0.880266			AVG	-2.07323	-1.44879	-0.703692	-0.055898				y	-2.5	-2.5											Exp #2	0.948363	-0.0722661	0.999944
			SD	0.00376688	0.00254438	0.0308678	0.051735			SD	0.216838	0.0304525	0.0691572	0.0259794																	Exp #3	0.939332	-0.156888	0.997786
			%CV	41.4116	7.13918	15.4737	5.8772																								Exp #4	0.985383	-0.102432	0.998613
																															Exp #5	1.02602	-0.132256	0.994027
																															Exp #6	0.96599	-0.0753328	0.999038
		Exp #2		0.01	0.05	0.25	1.25		Exp #2		-2	-1.30103	-0.60206	0.09691																	Exp #7	0.984505	-0.187043	0.997962
			Rep1	0.00995921	0.0450965	0.216789	1.21116			Rep1	-2.00178	-1.34586	-0.663962	0.0832	Slope	0.948363															Exp #8	1.06718	-0.0536377	0.999532
			Rep2	0.0132333	0.0593238	0.231662	0.961844			Rep2	-1.87833	-1.22677	-0.635146	-0.0168952	y-int	-0.0722661															AVG	0.986152	-0.115617	0.998227
			Rep3	0.00951416	0.0430797	0.247576	0.961783			Rep3	-2.02163	-1.36573	-0.606292	-0.0169229	R2	0.999944															SD	0.0420427	0.0470063	0.00184528
			AVG	0.0109022	0.0491667	0.232009	1.04493			AVG	-1.96725	-1.31279	-0.635133	0.0164607																	2SD	0.0840855	0.0940127	0.00369056
			SD	0.00203098	0.00885391	0.015396	0.143958			SD	0.0776382	0.0751498	0.0288348	0.057798																	AVG + 2SD	1.07024	-0.021604	1.00192	Upper
			%CV	18.6291	18.008	6.63594	13.7768																								AVG - 2SD	0.902067	-0.209629	0.994536	Lower
		Exp #3		0.01	0.05	0.25	1.25		Exp #3		-2	-1.30103	-0.60206	0.09691
			Rep1	0.00905297	0.0398823	0.179554	1.15714			Rep1	-2.04321	-1.39922	-0.745805	0.0633843	Slope	0.939332														Concentration (pg/uL) (NOT LOGGED)
			Rep2	0.0102181	0.0344417	0.198832	0.712599			Rep2	-1.99063	-1.46292	-0.701513	-0.147155	y-int	-0.156888																					Log Concentration (pg/uL)
			Rep3	0.0104471	0.0449433	0.141129	0.993858			Rep3	-1.981	-1.34733	-0.850384	-0.00267562	R2	0.997786													Inter-Run (n=8)		0.01	0.05	0.25	1.25	Inter-Run (n=8)		-2	-1.30103	-0.60206	0.09691
			AVG	0.00990607	0.0397558	0.173172	0.954531			AVG	-2.00495	-1.40316	-0.765901	-0.0288153																Exp #1	0.00909619	0.0356397	0.199485	0.880266		Exp #1	-2.07323	-1.44879	-0.703692	-0.055898
			SD	0.000747626	0.00525198	0.0293763	0.224862			SD	0.0334834	0.057891	0.0764428	0.107676																Exp #2	0.0109022	0.0491667	0.232009	1.04493		Exp #2	-1.96725	-1.31279	-0.635133	0.0164607
			%CV	7.54715	13.2106	16.9637	23.5574																							Exp #3	0.00990607	0.0397558	0.173172	0.954531		Exp #3	-2.00495	-1.40316	-0.765901	-0.0288153
																														Exp #4	0.00841715	0.0456876	0.207212	0.96386		Exp #4	-2.10464	-1.34222	-0.685819	-0.0275951
																														Exp #5	0.00567229	0.0414971	0.195	0.830993		Exp #5	-2.25171	-1.38434	-0.713317	-0.0848648
		Exp #4		0.01	0.05	0.25	1.25		Exp #4		-2	-1.30103	-0.60206	0.09691																Exp #6	0.0101008	0.0506132	0.205927	1.06517		Exp #6	-2.01966	-1.29888	-0.686345	0.0268233
			Rep1	0.012038	0.0519995	0.207088	1.16224			Rep1	-1.91945	-1.284	-0.683846	0.0652944	Slope	0.985383														Exp #7	0.00691811	0.0372417	0.147387	0.855425		Exp #7	-2.16423	-1.42928	-0.832503	-0.0693614
			Rep2	0.0047825	0.041915	0.18162	0.673428			Rep2	-2.32034	-1.37763	-0.740837	-0.171709	y-int	-0.102432														Exp #8	0.00644551	0.0384646	0.207028	1.08684		Exp #8	-2.20775	-1.41656	-0.687943	0.0358094
			Rep3	0.00843094	0.0431483	0.23293	1.05592			Rep3	-2.07412	-1.36504	-0.632774	0.0236291	R2	0.998613														AVG	0.0084323	0.0422583	0.195903	0.960252		AVG	-2.09918	-1.3795	-0.713832	-0.0234301
			AVG	0.00841715	0.0456876	0.207212	0.96386			AVG	-2.10464	-1.34222	-0.685819	-0.0275951																SD	0.0019032	0.00559971	0.025467	0.0988087		SD	0.101839	0.0555162	0.0601203	0.0456859
			SD	0.00362777	0.00550092	0.0256555	0.257078			SD	0.202184	0.050813	0.0540586	0.126533																2SD	0.00380641	0.0111994	0.0509339	0.197617		2SD	0.203678	0.111032	0.120241	0.0913718
			%CV	43.0998	12.0403	12.3813	26.6717																							AVG + 2SD	0.0122387	0.0534577	0.246836	1.15787		AVG + 2SD	-1.8955	-1.26847	-0.593591	0.0679416	Upper
																														AVG - 2SD	0.00462589	0.0310589	0.144969	0.762634		AVG - 2SD	-2.30285	-1.49053	-0.834072	-0.114802	Lower
		Exp #5		0.01	0.05	0.25	1.25		Exp #5		-2	-1.30103	-0.60206	0.09691																						Slope	0.986152
			Rep1	0.0045901	0.0371857	0.200138	0.955513			Rep1	-2.33818	-1.42962	-0.69867	-0.0197634	Slope	1.02602																				y-int	-0.115617
			Rep2	0.00564799		0.221219	0.675883			Rep2	-2.24811		-0.655177	-0.170128	y-int	-0.132256																				R2	0.999779
			Rep3	0.00677877	0.0458084	0.163642	0.861583			Rep3	-2.16885	-1.33905	-0.786105	-0.0647027	R2	0.994027
			AVG	0.00567229	0.0414971	0.195	0.830993			AVG	-2.25171	-1.38434	-0.713317	-0.0848648
			SD	0.00109454	0.00609716	0.0291305	0.142303			SD	0.0847219	0.064042	0.0666817	0.0771834
			%CV	19.2962	14.693	14.9387	17.1244
		Exp #6		0.01	0.05	0.25	1.25		Exp #6		-2	-1.30103	-0.60206	0.09691
			Rep1	0.0150068	0.0422755	0.204771	0.987424			Rep1	-1.82371	-1.37391	-0.688732	-0.00549614	Slope	0.96599
			Rep2	0.0070874	0.0544639	0.20245	1.09984			Rep2	-2.14951	-1.26389	-0.693682	0.0413297	y-int	-0.0753328
			Rep3	0.00820833	0.0551002	0.210561	1.10825			Rep3	-2.08575	-1.25885	-0.676622	0.0446364	R2	0.999038
			AVG	0.0101008	0.0506132	0.205927	1.06517			AVG	-2.01966	-1.29888	-0.686345	0.0268233
			SD	0.00428549	0.00722766	0.00417707	0.0674611			SD	0.172663	0.0650251	0.00877634	0.0280383
			%CV	42.427	14.2802	2.02842	6.33336
		Exp #7		0.01	0.05	0.25	1.25		Exp #7		-2	-1.30103	-0.60206	0.09691
			Rep1	0.00561529	0.0374209	0.137999	0.958818			Rep1	-2.25063	-1.42689	-0.860123	-0.018264	Slope	0.984505
			Rep2	0.00740208	0.0354549	0.143044	0.811406			Rep2	-2.13065	-1.45032	-0.844529	-0.0907616	y-int	-0.187043
			Rep3	0.00773698	0.0388492	0.161117	0.796052			Rep3	-2.11143	-1.41062	-0.792858	-0.0990585	R2	0.997962
			AVG	0.00691811	0.0372417	0.147387	0.855425			AVG	-2.16423	-1.42928	-0.832503	-0.0693614
			SD	0.00114064	0.00170424	0.0121554	0.0898688			SD	0.0754336	0.0199606	0.0352081	0.0444456
			%CV	16.4877	4.57617	8.24725	10.5057
		Exp #8		0.01	0.05	0.25	1.25		Exp #8		-2	-1.30103	-0.60206	0.09691
			Rep1	0.00432513	0.036511	0.188926	1.03166			Rep1	-2.364	-1.43758	-0.723708	0.0135351	Slope	1.06718
			Rep2	0.00863944	0.0356619	0.247608	1.08973			Rep2	-2.06351	-1.4478	-0.606235	0.0373205	y-int	-0.0536377
			Rep3	0.00637197	0.0432208	0.184551	1.13913			Rep3	-2.19573	-1.36431	-0.733885	0.0565725	R2	0.999532
			AVG	0.00644551	0.0384646	0.207028	1.08684			AVG	-2.20775	-1.41656	-0.687943	0.0358094
			SD	0.00215809	0.00414084	0.0352114	0.0537941			SD	0.150603	0.0455395	0.0709437	0.0215584
			%CV	33.4821	10.7653	17.008	4.94959

## Sheet: DIB Table 2C
Table 2C. Inter-assay precision metrics for indicated spike-in nominal concentrations from protamine sulfate vehicle (saline)
		Exp #1		0.05	0.25	1.25			Exp #1		0.05	0.25	1.25																				Inter-Run (n=11)		0.05	0.25	1.25
			Rep1	0.0487157	0.226867	1.24491				Rep1	97.4314	90.7468	99.5928																					Opt Run #1	134.207	125.07	119.15
			Rep2	0.0412662	0.252624	1.129				Rep2	82.5325	101.05	90.3202																					Opt Run #2	107.762	107.193	116.444
			Rep3	0.0573427	0.253762	1.14938				Rep3	114.685	101.505	91.9506																					Opt Run #3	114.894	116.247	97.9352
			AVG	0.0491082	0.244418	1.17443				AVG	98.2164	97.7671	93.9545																					Exp #1	98.2164	97.7671	93.9545
			SD	0.0080454	0.01521	0.0618813				SD	16.0908	6.08401	4.9505																					Exp #2	106.741	86.2356	89.6137
			%CV	16.383	6.22296	5.26904				%CV	16.383	6.22296	5.26904																					Exp #3	104.723	98.4369	89.9609
																																		Exp #4	109.206	92.8894	90.6779
																																		Exp #5	82.0886	84.4993	85.7683
		Exp #2		0.05	0.25	1.25			Exp #2		0.05	0.25	1.25																					Exp #6	121.465	93.3383	94.7935
			Rep1	0.0643594	0.236808	1.26817				Rep1	128.719	94.7232	101.453																					Exp #7	80.1477	72.1995	89.1436
			Rep2	0.0478598	0.183197	0.998465				Rep2	95.7197	73.2789	79.8772																					Exp #8	97.4592	86.3195	87.0174
			Rep3	0.0478925	0.226762	1.09388				Rep3	95.7851	90.7047	87.5105																					AVG	105.174	96.3814	95.8599
			AVG	0.0533706	0.215589	1.12017				AVG	106.741	86.2356	89.6137																					SD	15.7973	15.1403	11.4062
			SD	0.00951663	0.0284982	0.136759				SD	19.0333	11.3993	10.9407																					%CV	15.0203	15.7088	11.8988
			%CV	17.8312	13.2188	12.2087				%CV	17.8312	13.2188	12.2087
		Exp #3		0.05	0.25	1.25			Exp #3		0.05	0.25	1.25
			Rep1	0.0617473	0.2827	1.16634				Rep1	123.495	113.08	93.3068
			Rep2	0.0472347	0.24027	1.04569				Rep2	94.4693	96.1078	83.6554
			Rep3	0.0481018	0.215307	1.1615				Rep3	96.2037	86.123	92.9204
			AVG	0.0523613	0.246092	1.12451				AVG	104.723	98.4369	89.9609																					Concentration (pg/uL)			% Recovery
			SD	0.0081401	0.0340713	0.0683013				SD	16.2802	13.6285	5.46411																					0.05	0.25	1.25	0.05	0.25	1.25
			%CV	15.546	13.8449	6.07387				%CV	15.546	13.8449	6.07387																				Exp #1	0.0491082	0.244418	1.17443	98.2164	97.7671	93.9545
																																	Exp #2	0.0533706	0.215589	1.12017	106.741	86.2356	89.6137
																																	Exp #3	0.0523613	0.246092	1.12451	104.723	98.4369	89.9609
		Exp #4		0.05	0.25	1.25			Exp #4		0.05	0.25	1.25																				Exp #4	0.0546031	0.232224	1.13347	109.206	92.8894	90.6779
			Rep1	0.0659274	0.249967	1.26629				Rep1	131.855	99.9867	101.303																				Exp #5	0.0410443	0.211248	1.0721	82.0886	84.4993	85.7683
			Rep2	0.0417496	0.249982	1.06524				Rep2	83.4991	99.993	85.219																				Exp #6	0.0607325	0.233346	1.18492	121.465	93.3383	94.7935
			Rep3	0.0561325	0.196722	1.06889				Rep3	112.265	78.6886	85.5113																				Exp #7	0.0400739	0.180499	1.1143	80.1477	72.1995	89.1436
			AVG	0.0546031	0.232224	1.13347				AVG	109.206	92.8894	90.6779																				Exp #8	0.0487296	0.215799	1.08772	97.4592	86.3195	87.0174
			SD	0.0121612	0.0307457	0.115038				SD	24.3225	12.2983	9.20307																				AVG	0.0500029	0.222402	1.12645	100.006	88.9607	90.1162
			%CV	22.2721	13.2397	10.1492				%CV	22.2721	13.2397	10.1492																				SD	0.00691224	0.0214891	0.0385725	13.8245	8.59563	3.0858
																																	% CV	13.8237	9.66227	3.42424	13.8237	9.66227	3.42424
																																	2SD	0.0138245	0.0429781	0.0771449	27.649	17.1913	6.17159
		Exp #5		0.05	0.25	1.25			Exp #5		0.05	0.25	1.25																				AVG + 2SD	0.0638274	0.26538	1.2036	127.655	106.152	96.2878
			Rep1	0.0440669	0.231518	1.12302				Rep1	88.1339	92.6073	89.8416																				AVG - 2SD	0.0361785	0.179424	1.04931	72.3569	71.7695	83.9446
			Rep2	0.041898	0.187174	1.09096				Rep2	83.7959	74.8695	87.2768
			Rep3	0.037168	0.215053	1.00233				Rep3	74.336	86.0212	80.1864
			AVG	0.0410443	0.211248	1.0721				AVG	82.0886	84.4993	85.7683
			SD	0.0035278	0.0224158	0.0625157				SD	7.05561	8.96634	5.00125
			%CV	8.59512	10.6111	5.83112				%CV	8.59512	10.6111	5.83112
		Exp #6		0.05	0.25	1.25			Exp #6		0.05	0.25	1.25
			Rep1	0.0692527	0.238036	1.31121				Rep1	138.505	95.2146	104.897
			Rep2	0.0561837	0.238813	1.10125				Rep2	112.367	95.525	88.1002
			Rep3	0.056761	0.223189	1.14229				Rep3	113.522	89.2754	91.3832
			AVG	0.0607325	0.233346	1.18492				AVG	121.465	93.3383	94.7935
			SD	0.00738439	0.00880505	0.111282				SD	14.7688	3.52202	8.90259
			%CV	12.1589	3.77339	9.39157				%CV	12.1589	3.77339	9.39157
		Exp #7		0.05	0.25	1.25			Exp #7		0.05	0.25	1.25
			Rep1	0.0364221	0.195515	1.55989				Rep1	72.8443	78.2062	124.791
			Rep2	0.0397337	0.156655	0.908399				Rep2	79.4674	62.6621	72.6719
			Rep3	0.0440657	0.189326	0.874598				Rep3	88.1315	75.7303	69.9678
			AVG	0.0400739	0.180499	1.1143				AVG	80.1477	72.1995	89.1436
			SD	0.00383314	0.0208798	0.386265				SD	7.66627	8.35191	30.9012
			%CV	9.56518	11.5678	34.6645				%CV	9.56518	11.5678	34.6645
		Exp #8		0.05	0.25	1.25			Exp #8		0.05	0.25	1.25
			Rep1	0.0446924	0.222073	1.08924				Rep1	89.3848	88.8293	87.1389
			Rep2	0.0510299	0.209516	1.05659				Rep2	102.06	83.8066	84.5276
			Rep3	0.0504665	0.215807	1.11732				Rep3	100.933	86.3226	89.3858
			AVG	0.0487296	0.215799	1.08772				AVG	97.4592	86.3195	87.0174
			SD	0.00350764	0.00627839	0.0303921				SD	7.01527	2.51136	2.43137
			%CV	7.19817	2.90937	2.79411				%CV	7.19817	2.90937	2.79411

## Sheet: DIB Table 2D
Table 2D. Inter-assay precision metrics for indicated spike-in nominal concentrations from protamine sulfate solutions
	Exp #1		0.01	0.05	0.25	1.25			Exp #1		0.01	0.05	0.25	1.25
		Rep1	0.0112961	0.0338969	0.166261	0.820664				Rep1	112.961	67.7939	66.5045	65.6531																					Inter-Run (n=8)		0.01	0.05	0.25	1.25
		Rep2	0.0112458	0.0385595	0.204919	0.90658				Rep2	112.458	77.119	81.9675	72.5264																						Exp #1	90.9619	71.2794	79.794	70.4213
		Rep3	0.00474667	0.0344627	0.227275	0.913555				Rep3	47.4667	68.9253	90.9101	73.0844																						Exp #2	109.022	98.3333	92.8035	83.5942
		AVG	0.00909619	0.0356397	0.199485	0.880266				AVG	90.9619	71.2794	79.794	70.4213																						Exp #3	99.0607	79.5115	69.2687	76.3625
		SD	0.00376688	0.00254438	0.0308678	0.051735				SD	37.6688	5.08876	12.3471	4.1388																						Exp #4	84.1715	91.3752	82.885	77.1088
		%CV	41.4116	7.13918	15.4737	5.8772				%CV	41.4116	7.13918	15.4737	5.8772																						Exp #5	56.7229	82.9941	77.9999	66.4795
																																				Exp #6	101.008	101.226	82.371	85.2136
																																				Exp #7	69.1811	74.4833	58.9548	68.434
	Exp #2		0.01	0.05	0.25	1.25			Exp #2		0.01	0.05	0.25	1.25																						Exp #8	64.4551	76.9292	82.8113	86.9472
		Rep1	0.00995921	0.0450965	0.216789	1.21116				Rep1	99.5921	90.193	86.7158	96.8925																						AVG	84.323	84.5166	78.361	76.8201
		Rep2	0.0132333	0.0593238	0.231662	0.961844				Rep2	132.333	118.648	92.6646	76.9476																						SD	19.032	11.1994	10.1868	7.9047
		Rep3	0.00951416	0.0430797	0.247576	0.961783				Rep3	95.1416	86.1595	99.0302	76.9426																						%CV	22.5704	13.2512	12.9998	10.2899
		AVG	0.0109022	0.0491667	0.232009	1.04493				AVG	109.022	98.3333	92.8035	83.5942
		SD	0.00203098	0.00885391	0.015396	0.143958				SD	20.3098	17.7078	6.15839	11.5166
		%CV	18.6291	18.008	6.63594	13.7768				%CV	18.6291	18.008	6.63594	13.7768
	Exp #3		0.01	0.05	0.25	1.25			Exp #3		0.01	0.05	0.25	1.25
		Rep1	0.00905297	0.0398823	0.179554	1.15714				Rep1	90.5297	79.7645	71.8215	92.5708
		Rep2	0.0102181	0.0344417	0.198832	0.712599				Rep2	102.181	68.8834	79.5329	57.0079																						Concentration (pg/uL)				% Recovery
		Rep3	0.0104471	0.0449433	0.141129	0.993858				Rep3	104.471	89.8867	56.4516	79.5086																						0.01	0.05	0.25	1.25	0.01	0.05	0.25	1.25
		AVG	0.00990607	0.0397558	0.173172	0.954531				AVG	99.0607	79.5115	69.2687	76.3625																					Exp #1	0.00909619	0.0356397	0.199485	0.880266	90.9619	71.2794	79.794	70.4213
		SD	0.000747626	0.00525198	0.0293763	0.224862				SD	7.47626	10.504	11.7505	17.989																					Exp #2	0.0109022	0.0491667	0.232009	1.04493	109.022	98.3333	92.8035	83.5942
		%CV	7.54715	13.2106	16.9637	23.5574				%CV	7.54715	13.2106	16.9637	23.5574																					Exp #3	0.00990607	0.0397558	0.173172	0.954531	99.0607	79.5115	69.2687	76.3625
																																			Exp #4	0.00841715	0.0456876	0.207212	0.96386	84.1715	91.3752	82.885	77.1088
																																			Exp #5	0.00567229	0.0414971	0.195	0.830993	56.7229	82.9941	77.9999	66.4795
	Exp #4		0.01	0.05	0.25	1.25			Exp #4		0.01	0.05	0.25	1.25																					Exp #6	0.0101008	0.0506132	0.205927	1.06517	101.008	101.226	82.371	85.2136
		Rep1	0.012038	0.0519995	0.207088	1.16224				Rep1	120.38	103.999	82.8351	92.9789																					Exp #7	0.00691811	0.0372417	0.147387	0.855425	69.1811	74.4833	58.9548	68.434
		Rep2	0.0047825	0.041915	0.18162	0.673428				Rep2	47.825	83.8301	72.6478	53.8742																					Exp #8	0.00644551	0.0384646	0.207028	1.08684	64.4551	76.9292	82.8113	86.9472
		Rep3	0.00843094	0.0431483	0.23293	1.05592				Rep3	84.3094	86.2965	93.1721	84.4732																					AVG	0.0084323	0.0422583	0.195903	0.960252	84.323	84.5166	78.361	76.8201
		AVG	0.00841715	0.0456876	0.207212	0.96386				AVG	84.1715	91.3752	82.885	77.1088																					SD	0.0019032	0.00559971	0.025467	0.0988087	19.032	11.1994	10.1868	7.9047
		SD	0.00362777	0.00550092	0.0256555	0.257078				SD	36.2777	11.0018	10.2622	20.5662																					%CV	22.5704	13.2512	12.9998	10.2899	22.5704	13.2512	12.9998	10.2899
		%CV	43.0998	12.0403	12.3813	26.6717				%CV	43.0998	12.0403	12.3813	26.6717																					2SD	0.00380641	0.0111994	0.0509339	0.197617	38.0641	22.3989	20.3736	15.8094
																																			AVG + 2SD	0.0122387	0.0534577	0.246836	1.15787	122.387	106.915	98.7346	92.6295
																																			AVG - 2SD	0.00462589	0.0310589	0.144969	0.762634	46.2589	62.1177	57.9875	61.0107
	Exp #5		0.01	0.05	0.25	1.25			Exp #5		0.01	0.05	0.25	1.25
		Rep1	0.0045901	0.0371857	0.200138	0.955513				Rep1	45.901	74.3714	80.0553	76.441
		Rep2	0.00564799		0.221219	0.675883				Rep2	56.4799		88.4877	54.0707
		Rep3	0.00677877	0.0458084	0.163642	0.861583				Rep3	67.7877	91.6168	65.4568	68.9267
		AVG	0.00567229	0.0414971	0.195	0.830993				AVG	56.7229	82.9941	77.9999	66.4795
		SD	0.00109454	0.00609716	0.0291305	0.142303				SD	10.9454	12.1943	11.6522	11.3842
		%CV	19.2962	14.693	14.9387	17.1244				%CV	19.2962	14.693	14.9387	17.1244
	Exp #6		0.01	0.05	0.25	1.25			Exp #6		0.01	0.05	0.25	1.25
		Rep1	0.0150068	0.0422755	0.204771	0.987424				Rep1	150.068	84.5511	81.9084	78.994
		Rep2	0.0070874	0.0544639	0.20245	1.09984				Rep2	70.874	108.928	80.9801	87.9872
		Rep3	0.00820833	0.0551002	0.210561	1.10825				Rep3	82.0833	110.2	84.2243	88.6597
		AVG	0.0101008	0.0506132	0.205927	1.06517				AVG	101.008	101.226	82.371	85.2136
		SD	0.00428549	0.00722766	0.00417707	0.0674611				SD	42.8549	14.4553	1.67083	5.39689
		%CV	42.427	14.2802	2.02842	6.33336				%CV	42.427	14.2802	2.02842	6.33336
	Exp #7		0.01	0.05	0.25	1.25			Exp #7		0.01	0.05	0.25	1.25
		Rep1	0.00561529	0.0374209	0.137999	0.958818				Rep1	56.1529	74.8419	55.1997	76.7054
		Rep2	0.00740208	0.0354549	0.143044	0.811406				Rep2	74.0208	70.9098	57.2178	64.9125
		Rep3	0.00773698	0.0388492	0.161117	0.796052				Rep3	77.3698	77.6984	64.4469	63.6842
		AVG	0.00691811	0.0372417	0.147387	0.855425				AVG	69.1811	74.4833	58.9548	68.434
		SD	0.00114064	0.00170424	0.0121554	0.0898688				SD	11.4064	3.40848	4.86215	7.1895
		%CV	16.4877	4.57617	8.24725	10.5057				%CV	16.4877	4.57617	8.24725	10.5057
	Exp #8		0.01	0.05	0.25	1.25			Exp #8		0.01	0.05	0.25	1.25
		Rep1	0.00432513	0.036511	0.188926	1.03166				Rep1	43.2514	73.022	75.5704	82.5325
		Rep2	0.00863944	0.0356619	0.247608	1.08973				Rep2	86.3944	71.3238	99.0433	87.1787
		Rep3	0.00637197	0.0432208	0.184551	1.13913				Rep3	63.7197	86.4416	73.8202	91.1302
		AVG	0.00644551	0.0384646	0.207028	1.08684				AVG	64.4551	76.9292	82.8113	86.9472
		SD	0.00215809	0.00414084	0.0352114	0.0537941				SD	21.5809	8.28168	14.0845	4.30353
		%CV	33.4821	10.7653	17.008	4.94959				%CV	33.4821	10.7653	17.008	4.94959

## Sheet: Stnd Curve Data
			2.19382	1.49485	0.79588	0.09691	-0.60206	-1.30103	-2	-2.30103	-2.60206
	Exp #1		156.25	31.25	6.25	1.25	0.25	0.05	0.01	0.005	0.0025		Slope	-3.48607																2.19382	1.49485	0.79588	0.09691	-0.60206	-1.30103	-2	-2.30103	-2.60206	Log Input Conc (pug/uL)
		Rep1	15.0143	17.243	19.7581	22.4166	24.7499	26.9941	29.6455	X	X		Y-Intercept	22.5357																156.25	31.25	6.25	1.25	0.25	0.05	0.01	0.005	0.0025	Input Conc (pg/uL)
		Rep2	14.9561	17.3642	19.6644	22.0512	24.5931	27.4527	29.3461	X	X		R^2	0.999769															Exp #1	14.8988	17.2754	19.6873	22.2695	24.751	27.0997	29.4035
		Rep3	14.7261	17.219	19.6394	22.3407	24.91	26.8524	29.219	X	X		%Efficiency	93.578															Exp #2	14.8334	17.4462	19.7264	22.2461	24.6209	27.0233	29.7228
		AVG	14.8988	17.2754	19.6873	22.2695	24.751	27.0997	29.4035	#DIV/0!	#DIV/0!																		Exp #3	14.7932	17.4274	19.8361	22.3298	24.8446	27.3546	29.7212	30.5983	32.2753
		SD	0.152411	0.0778245	0.0625642	0.192833	0.158445	0.313793	0.218959	#DIV/0!	#DIV/0!																		Exp #4	14.8533	17.468	19.8344	22.4832	25.0574	27.2502	29.8766	30.7941	32.2177
																													Exp #5	14.924	17.321	19.6878	22.0927	24.5121	26.9226	29.5151	30.2442	31.6317
																													Exp #6	14.9171	17.3767	19.8257	22.3729	24.8004	27.2556	29.4668	30.8845	32.8137
	Exp #2		156.25	31.25	6.25	1.25	0.25	0.05	0.01	0.005	0.0025		Slope	-3.51113															Exp #7	14.7937	17.2579	20.0037	22.3702	24.8615	27.134	29.2532	30.639	31.4895
		Rep1	14.8882	17.4074	19.7273	22.1363	24.4697	26.8206	29.9148	X	X		Y-Intercept	22.5716															Exp #8	14.6453	17.0848	19.5415	21.9958	24.3654	26.9087	29.1563	30.4591	31.7453
		Rep2	14.8338	17.5918	19.7342	22.3016	24.7408	27.0438	29.6585	X	X		R^2	0.999683															Exp #9	14.5825	17.1454	19.477	21.9414	24.3767	26.7831	29.2079	30.3261	31.3867
		Rep3	14.7782	17.3394	19.7178	22.3003	24.6521	27.2057	29.595	X	X		%Efficiency	92.6676															Exp #10	14.6061	17.1804	19.6767	22.0432	24.5084	26.9616	29.4558	30.3418	31.8832
		AVG	14.8334	17.4462	19.7264	22.2461	24.6209	27.0233	29.7228	#DIV/0!	#DIV/0!																		Exp #11	14.6029	17.1985	19.5914	22.0428	24.458	26.8234	29.2093	30.3282	31.2499
		SD	0.055012	0.1306	0.00821705	0.0950994	0.138249	0.193334	0.169301	#DIV/0!	#DIV/0!																		Exp #12	14.6363	17.105	19.5678	22.0555	24.4955	26.8323	29.3295	30.5054	31.3473
																													AVG	14.7572	17.2739	19.7046	22.1869	24.6376	27.0291	29.4432	30.5121	31.804
																													SD	0.133267	0.134561	0.150765	0.178648	0.220715	0.189289	0.23203	0.214426	0.498975
	Exp #3		156.25	31.25	6.25	1.25	0.25	0.05	0.01	0.005	0.0025		Slope	-3.55865															n	12	12	12	12	12	12	12	10	10
		Rep1	14.8943	17.4356	19.8745	22.4241	24.8979	27.1979	30.1857	30.7592	32.0045		Y-Intercept	22.6744															2SD	0.266535	0.269122	0.301531	0.357296	0.441429	0.378579	0.46406	0.428851	0.99795
		Rep2	14.7407	17.4465	19.8906	22.3542	24.8893	27.7066	29.4462	30.8808	33.0112		R^2	0.99989															AVG + 2SD	15.0238	17.543	20.0062	22.5442	25.0791	27.4077	29.9072	30.9409	32.802	Upper
		Rep3	14.7446	17.4001	19.7432	22.2111	24.7464	27.1595	29.5316	30.1549	31.8102		%Efficiency	90.9879															AVG - 2SD	14.4907	17.0048	19.4031	21.8296	24.1962	26.6505	28.9791	30.0832	30.8061	Lower
		AVG	14.7932	17.4274	19.8361	22.3298	24.8446	27.3546	29.7212	30.5983	32.2753
		SD	0.087584	0.0242886	0.0808447	0.108548	0.0851061	0.305408	0.404577	0.388805	0.644656
																																				Slope	-3.5167
																																				Y-Intercept	22.4991
	Exp #4		156.25	31.25	6.25	1.25	0.25	0.05	0.01	0.005	0.0025		Slope	-3.56941																						R^2	0.999854
		Rep1	14.9447	17.3864	19.7407	22.1727	24.7749	27.3034	29.4411	30.9057	31.802		Y-Intercept	22.7492																						%Efficiency	92.4676
		Rep2	14.8526	17.4917	19.9274	23.0063	25.4899	27.3474	30.3215	31.5018	32.8064		R^2	0.999627
		Rep3	14.7624	17.5259	19.8351	22.2707	24.9074	27.0998	29.8673	29.9748	32.0447		%Efficiency	90.6154
		AVG	14.8533	17.468	19.8344	22.4832	25.0574	27.2502	29.8766	30.7941	32.2177
		SD	0.0911468	0.0727184	0.0933119	0.455659	0.380381	0.132109	0.440289	0.769551	0.524057
	Exp #5		156.25	31.25	6.25	1.25	0.25	0.05	0.01	0.005	0.0025		Slope	-3.46433
		Rep1	14.9771	17.3404	19.7548	22.0041	24.5745	26.7883	29.5885	30	31.1752		Y-Intercept	22.4751
		Rep2	14.8624	17.3171	19.6783	22.1666	24.4573	27.099	29.3868	30.2195	31.3506		R^2	0.999851
		Rep3	14.9325	17.3055	19.6303	22.1075	24.5046	26.8806	29.5701	30.5132	32.3693		%Efficiency	94.3819
		AVG	14.924	17.321	19.6878	22.0927	24.5121	26.9226	29.5151	30.2442	31.6317
		SD	0.0578602	0.0177291	0.0627623	0.082244	0.0589481	0.159585	0.111531	0.257489	0.644781
	Exp #6		156.25	31.25	6.25	1.25	0.25	0.05	0.01	0.005	0.0025		Slope	-3.49401
		Rep1	14.9129	17.4717	19.8829	22.2839	24.7433	27.0717	29.4182	31.1441	32.7667		Y-Intercept	22.6265
		Rep2	14.976	17.3646	19.9031	22.4437	24.7555	27.4121	29.9018	30.6773	33.2751		R^2	0.999737
		Rep3	14.8623	17.2938	19.691	22.391	24.9023	27.2829	29.0805	30.8322	32.3992		%Efficiency	93.2876
		AVG	14.9171	17.3767	19.8257	22.3729	24.8004	27.2556	29.4668	30.8845	32.8137
		SD	0.0569574	0.0895466	0.117056	0.0814166	0.0884906	0.17183	0.412826	0.237793	0.439827
	Exp #7		156.25	31.25	6.25	1.25	0.25	0.05	0.01	0.005	0.0025		Slope	-3.47391
		Rep1	14.7172	17.4201	20.1989	22.603	24.962	27.2827	29.3156	31.099	31.1946		Y-Intercept	22.5758
		Rep2	14.7986	17.2695	19.9816	22.2747	24.8727	27.0085	29.1264	30.4349	31.6137		R^2	0.998741
		Rep3	14.8652	17.0842	19.8306	22.233	24.7496	27.1109	29.3176	30.383	31.6602		%Efficiency	94.0262
		AVG	14.7937	17.2579	20.0037	22.3702	24.8615	27.134	29.2532	30.639	31.4895
		SD	0.0741229	0.168266	0.185142	0.202658	0.106647	0.138545	0.109837	0.399286	0.256454
	Exp #8		156.25	31.25	6.25	1.25	0.25	0.05	0.01	0.005	0.0025		Slope	-3.47474
		Rep1	14.724	17.2128	19.5814	22.1227	24.4204	26.9691	29.2685	30.1646	31.7866		Y-Intercept	22.2936
		Rep2	14.6332	17.154	19.6085	21.9915	24.3944	26.9458	28.9949	31.3298	30.8798		R^2	0.999883
		Rep3	14.5788	16.8875	19.4346	21.8734	24.2813	26.8111	29.2056	29.8828	32.5696		%Efficiency	93.9955
		AVG	14.6453	17.0848	19.5415	21.9958	24.3654	26.9087	29.1563	30.4591	31.7453
		SD	0.0733198	0.173357	0.0935481	0.124713	0.0739819	0.0852938	0.143305	0.767098	0.845645
	Exp #9		156.25	31.25	6.25	1.25	0.25	0.05	0.01	0.005	0.0025		Slope	-3.47711
		Rep1	14.7341	17.1509	19.4772	21.9992	24.3631	26.8601	29.426	29.9906	31.3863		Y-Intercept	22.2675
		Rep2	14.6022	17.1315	19.6033	22.0012	24.3497	26.6236	29.3183	30.0014	31.7444		R^2	0.999939
		Rep3	14.4112	17.1539	19.3504	21.8238	24.4173	26.8657	28.8793	30.9861	31.0292		%Efficiency	93.9077
		AVG	14.5825	17.1454	19.477	21.9414	24.3767	26.7831	29.2079	30.3261	31.3867
		SD	0.162345	0.0121457	0.126434	0.101849	0.0357819	0.138197	0.289631	0.571665	0.357621
	Exp #10		156.25	31.25	6.25	1.25	0.25	0.05	0.01	0.005	0.0025		Slope	-3.52269
		Rep1	14.6734	17.1708	19.7775	21.9829	24.4527	26.8389	29.3591	30.2158	32.5084		Y-Intercept	22.4031
		Rep2	14.5268	17.2487	19.7314	22.1696	24.5256	27.1179	29.5241	30.4262	31.7403		R^2	0.999919
		Rep3	14.6182	17.1219	19.521	21.9773	24.5469	26.9281	29.4843	30.3834	31.4009		%Efficiency	92.2532
		AVG	14.6061	17.1804	19.6767	22.0432	24.5084	26.9616	29.4558	30.3418	31.8832
		SD	0.0740669	0.0639333	0.13673	0.109463	0.0493761	0.142479	0.0861286	0.11121	0.567411
	Exp #11		156.25	31.25	6.25	1.25	0.25	0.05	0.01	0.005	0.0025		Slope	-3.4712
		Rep1	14.6526	17.1867	19.6051	22.2469	24.374	26.7233	29.5303	30.1849	31.3342		Y-Intercept	22.3259
		Rep2	14.6157	17.292	19.5339	21.9382	24.5154	26.8576	28.9607	30.092	31.4096		R^2	0.99985
		Rep3	14.5404	17.1168	19.6352	21.9433	24.4845	26.8894	29.1369	30.7076	31.0059		%Efficiency	94.1264
		AVG	14.6029	17.1985	19.5914	22.0428	24.458	26.8234	29.2093	30.3282	31.2499
		SD	0.0572128	0.0881829	0.0520055	0.176787	0.0743202	0.0881294	0.291609	0.331873	0.21468
	Exp #12		156.25	31.25	6.25	1.25	0.25	0.05	0.01	0.005	0.0025		Slope	-3.49809
		Rep1	14.7798	17.1385	19.567	22.1243	24.5816	26.7582	29.3096	30.239	31.5926		Y-Intercept	22.3421
		Rep2	14.622	17.1709	19.5475	22.0399	24.4097	26.8521	29.4402	30.8616	31.2383		R^2	0.999941
		Rep3	14.5072	17.0056	19.5891	22.0023	24.4953	26.8866	29.2385	30.4155	31.211		%Efficiency	93.1393
		AVG	14.6363	17.105	19.5678	22.0555	24.4955	26.8323	29.3295	30.5054	31.3473
		SD	0.136853	0.0875935	0.0208075	0.0624947	0.0859747	0.066461	0.102279	0.320901	0.212891
